# Supplementary material for: A dynamic anthropomorphic phantom for end‐to‐end testing in image‐ and surface‐guided adaptive radiotherapy
Source: Med Phys. 2025 Nov 3;52(11):e70107. doi: 10.1002/mp.70107 (PMC12583891; doi:10.1002/mp.70107)
Supplement: Supplementary file 1 — Supporting Information [file MP-52-0-s001.zip]

Archive with 14 entries (10 files):
- 4DCBCT Lung/
- 4DCBCT Lung/Coronal Lungs.gif
- 4DCBCT Lung/Sagital Lungs.gif
- 4DCBCT Lung/Transversal Lungs.gif
- 4DCT/
- 4DCT/Coronal-ezgif.com-video-to-gif-converter (1).gif
- 4DCT/Sagital-ezgif.com-video-to-gif-converter.gif
- 4DCT/Transversal-ezgif.com-video-to-gif-converter.gif
- 4DMRI/
- 4DMRI/CoronalWithLogo-ezgif.com-video-to-gif-converter.gif
- 4DMRI/Sagital-ezgif.com-video-to-gif-converter (1).gif
- 4DMRI/Transversal.com-video-to-gif-converter (1).gif
- BRaVIDA Surface/
- BRaVIDA Surface/Abdomen and Lung Motion.gif
